# Supplementary material for: A Case-Based Critical Care Curriculum for Internal Medicine Residents Addressing Social Determinants of Health
Source: MedEdPORTAL. 2021 Mar 18;17:11128. doi: 10.15766/mep_2374-8265.11128 (PMC8015637; doi:10.15766/mep_2374-8265.11128)
Supplement: Supplementary file 1 — Needs Assessment.docxFacilitator Guide.docxSDOH Topics Guide.docxCritical Care Cases.docxMDR Checklist.docxPre- and Postcurriculum Surveys.docxCare Team Checklist.docxAttending Checklist.docx [file mep_2374-8265.11128-s001.zip]

Archive with 9 entries (9 files):
- A. Needs Assessment.docx
- B. Facilitator Guide.docx
- C. SDOH Topics Guide.docx
- D. Critical Care Cases.docx
- E. MDR Checklist.docx
- F. Pre- and Postcurriculum Surveys.docx
- G. Care Team Checklist.docx
- H. Attending Checklist.docx
- _Educational_Summary_Report_11128.pdf
